# Supplementary material for: Impact of human presence and activity on urban Eurasian red squirrels’ innovative problem-solving
Source: Behav Ecol. 2025 Sep 16;36(5):araf104. doi: 10.1093/beheco/araf104 (PMC12527259; doi:10.1093/beheco/araf104)
Supplement: araf104_Supplementary_Data [file araf104_supplementary_data.zip]

Archive with 3 entries (3 files):
- Detection of human approach.mp4
- SI_Chow, Loukola & Solvi_R2.docx
- Panda.mp4
